# Supplementary material for: Performance Comparison of a Duplex Implementation of the CDC EUA 2019-nCoV Assay with the Seegene Allplex-SARS-CoV-2 Assay for the Detection of SARS-CoV-2 in Nasopharyngeal Swab Samples
Source: Methods Protoc. 2022 Sep 21;5(5):73. doi: 10.3390/mps5050073 (PMC9607526; doi:10.3390/mps5050073)
Supplement: Supplementary file 1 [file mps-05-00073-s001.zip]

Archive with 1 entries (1 files):
- mps-1792979-supplementary.pdf
